# Supplementary material for: Ilnacorahenryi, a new species of plant bug from Mexico (Heteroptera, Miridae, Orthotylinae, Orthotylini)
Source: Zookeys. 2018 Nov 15;(796):241–52. doi: 10.3897/zookeys.796.21285 (PMC6250773; doi:10.3897/zookeys.796.21285)
Supplement: XML Treatment for Ilnacora henryi [file zookeys.796.21285-treatment1.xml]

<!DOCTYPE tp:taxon-treatment
  PUBLIC "-//TaxonX//DTD Taxonomic Treatment Publishing DTD v0 20100105//EN" "tax-treatment-NSO.dtd">
<tp:taxon-treatment xmlns:tp="http://www.plazi.org/taxpub"><tp:treatment-meta><kwd-group><label>Taxon classification</label><kwd><named-content xmlns:xlink="http://www.w3.org/1999/xlink" content-type="kingdom">Animalia</named-content></kwd><kwd><named-content xmlns:xlink="http://www.w3.org/1999/xlink" content-type="order">Hemiptera</named-content></kwd><kwd><named-content xmlns:xlink="http://www.w3.org/1999/xlink" content-type="family">Miridae</named-content></kwd></kwd-group><mixed-citation publication-type="journal"><person-group><name><surname>Schwartz</surname><given-names>Michael D.</given-names></name></person-group><article-title><italic><tp:taxon-name><tp:taxon-name-part taxon-name-part-type="genus" reg="Ilnacora">Ilnacora</tp:taxon-name-part><tp:taxon-name-part taxon-name-part-type="species" reg="henryi">henryi</tp:taxon-name-part></tp:taxon-name></italic>, a new species of plant bug from Mexico (<tp:taxon-name><tp:taxon-name-part taxon-name-part-type="suborder">Heteroptera</tp:taxon-name-part></tp:taxon-name>, <tp:taxon-name><tp:taxon-name-part taxon-name-part-type="family">Miridae</tp:taxon-name-part></tp:taxon-name>, <tp:taxon-name><tp:taxon-name-part taxon-name-part-type="subfamily">Orthotylinae</tp:taxon-name-part></tp:taxon-name>, <tp:taxon-name><tp:taxon-name-part taxon-name-part-type="tribe">Orthotylini</tp:taxon-name-part></tp:taxon-name>)</article-title><source>Zookeys</source><day>15</day><month>11</month><year>2018</year><volume>2018</volume><issue>796</issue><fpage>241</fpage><lpage>252</lpage><pub-id pub-id-type="doi">10.3897/zookeys.796.21285</pub-id></mixed-citation></tp:treatment-meta><tp:nomenclature><tp:taxon-name>
            <tp:taxon-name-part taxon-name-part-type="genus" reg="Ilnacora">Ilnacora</tp:taxon-name-part>
            <tp:taxon-name-part taxon-name-part-type="species" reg="henryi">henryi</tp:taxon-name-part>
            <object-id xmlns:xlink="http://www.w3.org/1999/xlink" content-type="zoobank" xlink:type="simple">http://zoobank.org/6FBBD9BA-EDBB-4C7E-867C-E8968DB9A7E6</object-id>
          </tp:taxon-name><tp:taxon-status xmlns:xlink="http://www.w3.org/1999/xlink" xlink:type="simple">sp. n.</tp:taxon-status><xref ref-type="fig" rid="F1">Figs 1</xref><xref ref-type="fig" rid="F2">, 2</xref><xref ref-type="fig" rid="F3">, 3A, C</xref><xref ref-type="fig" rid="F4">, 4</xref><xref ref-type="fig" rid="F5">, 5</xref><xref ref-type="fig" rid="F6">, 6</xref></tp:nomenclature><tp:treatment-sec sec-type="diagnosis" id="SECID0E5EAC"><title>Diagnosis.</title><p>Distinguished from congeners by practically smooth, uniformly black body with yellow legs and antennal segments 3 and 4 (Fig. <xref ref-type="fig" rid="F1">1</xref>); absence of black scale-like setae on pronotal disk posteriad of calli (Fig. <xref ref-type="fig" rid="F3">3A</xref>); elongate somewhat narrow anteocular portion of head with weakly rounded frons (Fig. <xref ref-type="fig" rid="F3">3A</xref>), transversely concave vertex and carinate posterior margin (Fig. <xref ref-type="fig" rid="F3">3A, C</xref>); mesepimeron ventrally and metepisternum with obvious microtrichia (Fig. <xref ref-type="fig" rid="F4">4B</xref>). Unequivocally recognized by unique structure of male genitalia especially narrow mostly straight tergal process, broad sensory lobe of left paramere, and three long apically serrate processes of right paramere (Figs <xref ref-type="fig" rid="F2">2</xref>, <xref ref-type="fig" rid="F4">4D</xref>).</p><fig id="F1" position="float" orientation="portrait"><label>Figure 1.</label><caption><p>Dorsal habitus of <italic><tp:taxon-name><tp:taxon-name-part taxon-name-part-type="genus" reg="Ilnacora">Ilnacora</tp:taxon-name-part><tp:taxon-name-part taxon-name-part-type="species" reg="henryi">henryi</tp:taxon-name-part></tp:taxon-name></italic>. <bold>A</bold> male, AMNH_PBI 00093267 <bold>B</bold> female, AMNH_PBI 00093269.</p></caption><graphic xmlns:xlink="http://www.w3.org/1999/xlink" xlink:href="zookeys-796-241-g001.jpg" position="float" orientation="portrait" xlink:type="simple" id="oo_242874.jpg"/></fig></tp:treatment-sec><tp:treatment-sec sec-type="description" id="SECID0E3GAC"><title>Description.</title><p><italic>Male</italic>: Macropterous, length 4.30–5.00 mm, width 1.40–1.65 mm (see Table <xref ref-type="table" rid="T1">1</xref>); body moderately large, elongate.</p><p><bold><italic>Coloration</italic></bold>: Black, except yellow on frons adjacent to medial margin of eyes, posterior margin of eyes, antennal segment 3, labial segment 2–3, and legs; variably dusky yellow to black on antennal segment 4, labial segment 4, tarsomere 3, and claw (Fig. <xref ref-type="fig" rid="F1">1</xref>).</p><p><bold><italic>Vestiture and dorsal sculpture</italic></bold>: Sparsely distributed, long erect or reclining dark brown to black simple setae (Figs <xref ref-type="fig" rid="F1">1</xref>, <xref ref-type="fig" rid="F3">3A</xref>, <xref ref-type="fig" rid="F4">4A</xref>). Faintly rugose, without punctures (Figs <xref ref-type="fig" rid="F1">1</xref>, <xref ref-type="fig" rid="F3">3A</xref>).</p><p><bold><italic>Structure</italic></bold>: <italic>Head</italic> (Figs <xref ref-type="fig" rid="F1">1</xref>, <xref ref-type="fig" rid="F3">3A, C</xref>): Strongly projecting, narrow in frontal view, gena broadly exposed, bucculae short, one-half length of labial segment 1; in lateral view (Fig. <xref ref-type="fig" rid="F3">3C</xref>); eyes small, posterior margin in dorsal view, slanted anteriad, removed from anterior margin of pronotum by diameter of antennal segment 1 (Fig. <xref ref-type="fig" rid="F3">3A</xref>), in lateral view occupying two-fifth head height of head; interocular space slightly more than twice as wide as dorsal width of eye; posterior margin of head carinate; antenna inserted just below ventral margin of eye, eyes very weakly emarginate dorsad of fossa; antennal segment 2 long (1.72 mm), 2 times width of head; labium reaching apex of mesocoxa. <italic>Thorax</italic>: Mesothoracic spiracle and metathoracic scent-efferent system with obvious microstructure surrounding openings; mesepimeron and metepisternum with microspicules on ventral margins (Fig. <xref ref-type="fig" rid="F4">4B</xref>). Pronotum in dorsal view subtriangular practically campanulate, lateral margin slightly concave, posterior margin gently convex; calli clearly demarcated, posterior lobe flat, rounded laterally; mesoscutum moderately exposed (Fig. <xref ref-type="fig" rid="F3">3A, C</xref>). <italic>Pretarsus</italic>: Claws medium sized, sharply curved, thickened proximally; parempodia wide, lamelliform, with converging apices; pulvilli fleshy, attached proximally on ventral surface of claw (Fig. <xref ref-type="fig" rid="F4">4C</xref>). <italic>Hemelytron</italic>: Elongate, parallel-sided, paracuneus depressed, cuneus deflected.</p><fig id="F2" position="float" orientation="portrait"><label>Figure 2.</label><caption><p>Male genitalia of <italic><tp:taxon-name><tp:taxon-name-part taxon-name-part-type="genus" reg="Ilnocora">Ilnocora</tp:taxon-name-part><tp:taxon-name-part taxon-name-part-type="species" reg="henryi">henryi</tp:taxon-name-part></tp:taxon-name></italic>.</p></caption><graphic xmlns:xlink="http://www.w3.org/1999/xlink" xlink:href="zookeys-796-241-g002.jpg" position="float" orientation="portrait" xlink:type="simple" id="oo_242875.jpg"/></fig><fig id="F3" position="float" orientation="portrait"><label>Figure 3.</label><caption><p>Scanning electron micrographs. <bold>A</bold><italic><tp:taxon-name><tp:taxon-name-part taxon-name-part-type="genus" reg="Ilnacora">Ilnacora</tp:taxon-name-part><tp:taxon-name-part taxon-name-part-type="species" reg="henryi">henryi</tp:taxon-name-part></tp:taxon-name></italic>, head and pronotum, dorsal view <bold>B</bold><italic><tp:taxon-name><tp:taxon-name-part taxon-name-part-type="genus" reg="Ilnacora">Ilnacora</tp:taxon-name-part><tp:taxon-name-part taxon-name-part-type="species" reg="inusta">inusta</tp:taxon-name-part></tp:taxon-name></italic>, head and pronotum, dorsal view <bold>C</bold><italic><tp:taxon-name><tp:taxon-name-part taxon-name-part-type="genus" reg="Ilnacora">Ilnacora</tp:taxon-name-part><tp:taxon-name-part taxon-name-part-type="species" reg="henryi">henryi</tp:taxon-name-part></tp:taxon-name></italic>, head and pronotum, lateral view <bold>D</bold><italic><tp:taxon-name><tp:taxon-name-part taxon-name-part-type="genus" reg="Ilnacora">Ilnacora</tp:taxon-name-part><tp:taxon-name-part taxon-name-part-type="species" reg="inusta">inusta</tp:taxon-name-part></tp:taxon-name></italic>, detail of pronotal scale-like setae, dorsal view.</p></caption><graphic xmlns:xlink="http://www.w3.org/1999/xlink" xlink:href="zookeys-796-241-g003.jpg" position="float" orientation="portrait" xlink:type="simple" id="oo_242876.jpg"/></fig><table-wrap id="T1" position="float" orientation="portrait"><label>Table 1.</label><caption><p>Measurements for <italic><tp:taxon-name><tp:taxon-name-part taxon-name-part-type="genus" reg="Ilnacora">Ilnacora</tp:taxon-name-part><tp:taxon-name-part taxon-name-part-type="species" reg="henryi">henryi</tp:taxon-name-part></tp:taxon-name></italic>.</p></caption><table id="TID0E4FAC" rules="all"><tbody><tr><th rowspan="2" colspan="2"/><th rowspan="1" colspan="4">Length</th><th rowspan="1" colspan="4">Width</th><th rowspan="1" colspan="4">Antennal length</th><th rowspan="1" colspan="4">Ratio</th></tr><tr><th rowspan="1" colspan="1">Total Body</th><th rowspan="1" colspan="1">Pronotum</th><th rowspan="1" colspan="1">Cuneus</th><th rowspan="1" colspan="1">Labium</th><th rowspan="1" colspan="1">Body</th><th rowspan="1" colspan="1">Pronotum</th><th rowspan="1" colspan="1">Head</th><th rowspan="1" colspan="1">Vertex</th><th rowspan="1" colspan="1">I</th><th rowspan="1" colspan="1">II</th><th rowspan="1" colspan="1">III</th><th rowspan="1" colspan="1">IV</th><th rowspan="1" colspan="1">HW/AII</th><th rowspan="1" colspan="1">VW/HW</th><th rowspan="1" colspan="1">HW/PW</th><th rowspan="1" colspan="1">AIII/AII</th></tr><tr><td rowspan="5" colspan="1">Male<break/> (N = 10)</td><td rowspan="1" colspan="1">Mean</td><td rowspan="1" colspan="1">4.65</td><td rowspan="1" colspan="1">0.84</td><td rowspan="1" colspan="1">0.70</td><td rowspan="1" colspan="1">1.32</td><td rowspan="1" colspan="1">1.52</td><td rowspan="1" colspan="1">1.28</td><td rowspan="1" colspan="1">0.84</td><td rowspan="1" colspan="1">0.44</td><td rowspan="1" colspan="1">0.46</td><td rowspan="1" colspan="1">1.72</td><td rowspan="1" colspan="1">1.39</td><td rowspan="1" colspan="1">0.89</td><td rowspan="1" colspan="1">0.49</td><td rowspan="1" colspan="1">0.53</td><td rowspan="1" colspan="1">0.65</td><td rowspan="1" colspan="1">0.81</td></tr><tr><td rowspan="1" colspan="1">SD</td><td rowspan="1" colspan="1">0.21</td><td rowspan="1" colspan="1">0.02</td><td rowspan="1" colspan="1">0.02</td><td rowspan="1" colspan="1">0.03</td><td rowspan="1" colspan="1">0.07</td><td rowspan="1" colspan="1">0.03</td><td rowspan="1" colspan="1">0.01</td><td rowspan="1" colspan="1">0.01</td><td rowspan="1" colspan="1">0.02</td><td rowspan="1" colspan="1">0.09</td><td rowspan="1" colspan="1">0.13</td><td rowspan="1" colspan="1">0.07</td><td rowspan="1" colspan="1">0.02</td><td rowspan="1" colspan="1">0.01</td><td rowspan="1" colspan="1">0.01</td><td rowspan="1" colspan="1">0.08</td></tr><tr><td rowspan="1" colspan="1">Range</td><td rowspan="1" colspan="1">0.70</td><td rowspan="1" colspan="1">0.09</td><td rowspan="1" colspan="1">0.05</td><td rowspan="1" colspan="1">0.10</td><td rowspan="1" colspan="1">0.25</td><td rowspan="1" colspan="1">0.13</td><td rowspan="1" colspan="1">0.04</td><td rowspan="1" colspan="1">0.04</td><td rowspan="1" colspan="1">0.06</td><td rowspan="1" colspan="1">0.31</td><td rowspan="1" colspan="1">0.50</td><td rowspan="1" colspan="1">0.19</td><td rowspan="1" colspan="1">0.07</td><td rowspan="1" colspan="1">0.03</td><td rowspan="1" colspan="1">0.05</td><td rowspan="1" colspan="1">0.26</td></tr><tr><td rowspan="1" colspan="1">Min</td><td rowspan="1" colspan="1">4.30</td><td rowspan="1" colspan="1">0.81</td><td rowspan="1" colspan="1">0.68</td><td rowspan="1" colspan="1">1.28</td><td rowspan="1" colspan="1">1.40</td><td rowspan="1" colspan="1">1.20</td><td rowspan="1" colspan="1">0.82</td><td rowspan="1" colspan="1">0.43</td><td rowspan="1" colspan="1">0.44</td><td rowspan="1" colspan="1">1.54</td><td rowspan="1" colspan="1">1.13</td><td rowspan="1" colspan="1">0.81</td><td rowspan="1" colspan="1">0.47</td><td rowspan="1" colspan="1">0.51</td><td rowspan="1" colspan="1">0.64</td><td rowspan="1" colspan="1">0.62</td></tr><tr><td rowspan="1" colspan="1">Max</td><td rowspan="1" colspan="1">5.00</td><td rowspan="1" colspan="1">0.90</td><td rowspan="1" colspan="1">0.73</td><td rowspan="1" colspan="1">1.38</td><td rowspan="1" colspan="1">1.65</td><td rowspan="1" colspan="1">1.33</td><td rowspan="1" colspan="1">0.86</td><td rowspan="1" colspan="1">0.46</td><td rowspan="1" colspan="1">0.50</td><td rowspan="1" colspan="1">1.85</td><td rowspan="1" colspan="1">1.63</td><td rowspan="1" colspan="1">1.00</td><td rowspan="1" colspan="1">0.53</td><td rowspan="1" colspan="1">0.54</td><td rowspan="1" colspan="1">0.68</td><td rowspan="1" colspan="1">0.88</td></tr><tr><td rowspan="5" colspan="1">Female<break/> (N = 10)</td><td rowspan="1" colspan="1">Mean</td><td rowspan="1" colspan="1">4.72</td><td rowspan="1" colspan="1">0.87</td><td rowspan="1" colspan="1">0.68</td><td rowspan="1" colspan="1">1.35</td><td rowspan="1" colspan="1">1.66</td><td rowspan="1" colspan="1">1.33</td><td rowspan="1" colspan="1">0.87</td><td rowspan="1" colspan="1">0.46</td><td rowspan="1" colspan="1">0.47</td><td rowspan="1" colspan="1">1.70</td><td rowspan="1" colspan="1">1.44</td><td rowspan="1" colspan="1">0.87</td><td rowspan="1" colspan="1">0.51</td><td rowspan="1" colspan="1">0.53</td><td rowspan="1" colspan="1">0.65</td><td rowspan="1" colspan="1">0.85</td></tr><tr><td rowspan="1" colspan="1">SD</td><td rowspan="1" colspan="1">0.17</td><td rowspan="1" colspan="1">0.02</td><td rowspan="1" colspan="1">0.02</td><td rowspan="1" colspan="1">0.05</td><td rowspan="1" colspan="1">0.08</td><td rowspan="1" colspan="1">0.03</td><td rowspan="1" colspan="1">0.02</td><td rowspan="1" colspan="1">0.01</td><td rowspan="1" colspan="1">0.01</td><td rowspan="1" colspan="1">0.04</td><td rowspan="1" colspan="1">0.06</td><td rowspan="1" colspan="1">0.02</td><td rowspan="1" colspan="1">0.01</td><td rowspan="1" colspan="1">0.01</td><td rowspan="1" colspan="1">0.01</td><td rowspan="1" colspan="1">0.04</td></tr><tr><td rowspan="1" colspan="1">Range</td><td rowspan="1" colspan="1">0.55</td><td rowspan="1" colspan="1">0.08</td><td rowspan="1" colspan="1">0.05</td><td rowspan="1" colspan="1">0.13</td><td rowspan="1" colspan="1">0.23</td><td rowspan="1" colspan="1">0.10</td><td rowspan="1" colspan="1">0.06</td><td rowspan="1" colspan="1">0.03</td><td rowspan="1" colspan="1">0.01</td><td rowspan="1" colspan="1">0.15</td><td rowspan="1" colspan="1">0.15</td><td rowspan="1" colspan="1">0.09</td><td rowspan="1" colspan="1">0.04</td><td rowspan="1" colspan="1">0.04</td><td rowspan="1" colspan="1">0.04</td><td rowspan="1" colspan="1">0.12</td></tr><tr><td rowspan="1" colspan="1">Min</td><td rowspan="1" colspan="1">4.50</td><td rowspan="1" colspan="1">0.84</td><td rowspan="1" colspan="1">0.65</td><td rowspan="1" colspan="1">1.28</td><td rowspan="1" colspan="1">1.58</td><td rowspan="1" colspan="1">1.30</td><td rowspan="1" colspan="1">0.84</td><td rowspan="1" colspan="1">0.45</td><td rowspan="1" colspan="1">0.46</td><td rowspan="1" colspan="1">1.65</td><td rowspan="1" colspan="1">1.38</td><td rowspan="1" colspan="1">0.81</td><td rowspan="1" colspan="1">0.49</td><td rowspan="1" colspan="1">0.51</td><td rowspan="1" colspan="1">0.63</td><td rowspan="1" colspan="1">0.81</td></tr><tr><td rowspan="1" colspan="1">Max</td><td rowspan="1" colspan="1">5.05</td><td rowspan="1" colspan="1">0.91</td><td rowspan="1" colspan="1">0.70</td><td rowspan="1" colspan="1">1.41</td><td rowspan="1" colspan="1">1.80</td><td rowspan="1" colspan="1">1.40</td><td rowspan="1" colspan="1">0.90</td><td rowspan="1" colspan="1">0.48</td><td rowspan="1" colspan="1">0.48</td><td rowspan="1" colspan="1">1.80</td><td rowspan="1" colspan="1">1.53</td><td rowspan="1" colspan="1">0.91</td><td rowspan="1" colspan="1">0.53</td><td rowspan="1" colspan="1">0.56</td><td rowspan="1" colspan="1">0.67</td><td rowspan="1" colspan="1">0.92</td></tr></tbody></table></table-wrap><p><bold><italic>Genitalia</italic></bold>: <italic>Pygophore</italic>: Dorsal margin of aperture with single, long, thin, marginally smooth, slightly curved, pointed tergal process, located just left of midline; ventroposterior margin of pygophore subquadrate, entire (without cleft) (Fig. <xref ref-type="fig" rid="F4">4D</xref>); subgenital plate raised dorsal to ventroposterior margin of aperture, forming deep cavity, ventral surface deeply notched with prominent posterior lobes—right side twice as large as left—projecting beyond aperture of pygophore posteriorly. <italic>Left paramere</italic>: Approximately L-shaped in ventral view; sensory lobe large, gently rounded; paramere gradually narrowed to subapical constriction, expanded to mitten-like apex formed by lateral and medial lobes of approximately equal size (Figs <xref ref-type="fig" rid="F2">2</xref>, <xref ref-type="fig" rid="F4">4D</xref>). <italic>Right paramere</italic>: Large, U-shaped, greatly extending beyond aperture of pygophore; posterior process (sensory lobe) as long as remainder of paramere, with fine needle-like subapical spine and slightly expanded serrate apex; middle of paramere with pair of relatively short, apically serrate lobes; anterior process (apical portion) of paramere long, distal one-half of dorsal surface serrate, subtended by fan-shaped spine (Figs <xref ref-type="fig" rid="F2">2</xref>, <xref ref-type="fig" rid="F4">4D</xref>). <italic>Phallotheca</italic>: Small, tubular, dorsal surface gently convoluted; aperture open distally (Figs <xref ref-type="fig" rid="F2">2</xref>, <xref ref-type="fig" rid="F4">4D</xref>). <italic>Endosoma</italic>: Small; formed by two needle-like spicules attached to membrane dorsal to base of ductus seminis; dorsal spicule gently curved, ventral spicule bifurcate with long, narrow spines (Fig. <xref ref-type="fig" rid="F2">2</xref>).</p><fig id="F4" position="float" orientation="portrait"><label>Figure 4.</label><caption><p><italic><tp:taxon-name><tp:taxon-name-part taxon-name-part-type="genus" reg="Ilnacora">Ilnacora</tp:taxon-name-part><tp:taxon-name-part taxon-name-part-type="species" reg="henryi">henryi</tp:taxon-name-part></tp:taxon-name></italic>, scanning electron micrographs. <bold>A</bold> simple setae on edge of cuneus, lateral view <bold>B</bold> mesothoracic spiracle and metathoracic scent-efferent system, lateral view <bold>C</bold> pretarsus, frontal view <bold>D</bold> male genitalia, caudal view. Abbreviations: tp, tergal process; lp, left paramere; mspr, mesepimeron; mtpn, metepisternum; pe, parempodium; pul, pulvillus; rp, right paramere (ap – anterior process, fp – fan-shaped spine, pp – posterior process); ph, phallotheca; vm, ventral margin of pygophore.</p></caption><graphic xmlns:xlink="http://www.w3.org/1999/xlink" xlink:href="zookeys-796-241-g004.jpg" position="float" orientation="portrait" xlink:type="simple" id="oo_242877.jpg"/></fig><p><bold><italic>Female</italic></bold>: Coloration, vestiture, and structure as in male, except body moderately larger, widest across cuneal fracture, costal margin slightly more convex, vertex wider, and antennal segment 2 pale yellow medially, narrower proximally; length 4.50–5.05 mm, width 1.58–1.80 mm (Fig. <xref ref-type="fig" rid="F1">1</xref>).</p><p><bold><italic>Genitalia</italic></bold>: <italic>Posterior margin of sternite 7</italic>: Broadly triangular posteriorly directed flap-like projection, either side of projection incised anteriad. <italic>Vestibulum</italic>: First gonocoxae and fused paratergites 8 adhered to anterior surface of first gonapophyses (Fig. <xref ref-type="fig" rid="F5">5B</xref>); first gonapophyses with obvious posterior (attached to base of rami) and anterior (forming interior of vestibulum) regions (Fig. <xref ref-type="fig" rid="F5">5B, D</xref>). <italic>First gonapophyses: Right</italic>: Posterior region with narrow tubercle projecting across aperture of vulva (Fig. <xref ref-type="fig" rid="F5">5B–D</xref>) and with condyle-like anterior surface adjoining anterior region of right gonapophysis and apex of left first gonapophyses (Fig. <xref ref-type="fig" rid="F5">5B</xref>); anterior region narrow, plate-like (Fig. <xref ref-type="fig" rid="F5">5A–B</xref>). <italic>Left</italic>: Posterior region simple, smaller than right (Fig. <xref ref-type="fig" rid="F5">5B</xref>); anterior region with large crescent-shaped process in horizontal plane (Fig. <xref ref-type="fig" rid="F5">5A–B</xref>) and ventrally projecting plate laterad (Fig. <xref ref-type="fig" rid="F5">5B–C</xref>) and flat tubercle mediad (Fig. <xref ref-type="fig" rid="F5">5B</xref>). <italic>Ventral labiate plate</italic>: Strongly sclerotized with microspiculate dorsal surface (Fig. <xref ref-type="fig" rid="F5">5A</xref>), ventral surface broadly projecting into vulva (Fig. <xref ref-type="fig" rid="F5">5C</xref>). <italic>Dorsal labiate plate</italic>: Subrectangular, twice as wide and long, weakly sclerotized; paramedial sclerites microspiculate, separated at midline by membranous shield-shaped depression; lateral margins strongly infolded; sclerotized rings placed within lateral fold of dorsal labiate plate, obscure (Fig. <xref ref-type="fig" rid="F5">5A–C</xref>). <italic>Second gonapophyses</italic>: Anteroproximal surface projecting ventrad at midline, flanked by small round paramedial projections (Fig. <xref ref-type="fig" rid="F5">5E–F</xref>). <italic>Posterior Wall: Interramal sclerite</italic>: Thinly membranous, dorsomedial margin flat. <italic>Medial region</italic>: Strongly sclerotized, plate-like, broadly projecting posteriad abutting ovipositor bulb (Fig. <xref ref-type="fig" rid="F5">5F</xref>). <italic>Interramal lobes</italic>: Weakly sclerotized, broadly V-shaped, lateral surface of ventral projections and dorsal margins strongly microspiculate, middle projections sparsely microspiculate, practically meeting on midline (Fig. <xref ref-type="fig" rid="F5">5E–F</xref>).</p><fig id="F5" position="float" orientation="portrait"><label>Figure 5.</label><caption><p>Digital female genitalic images of <italic><tp:taxon-name><tp:taxon-name-part taxon-name-part-type="genus" reg="Ilnacora">Ilnacora</tp:taxon-name-part><tp:taxon-name-part taxon-name-part-type="species" reg="henryi">henryi</tp:taxon-name-part></tp:taxon-name></italic>. <bold>A</bold> bursa copulatrix, dorsal view <bold>B</bold> bursa copulatrix, ventral view <bold>C</bold> bursa copulatrix, anterior view <bold>D</bold> bursa copulatrix, left lateral view <bold>E</bold> posterior wall, anterior view <bold>F</bold> posterior wall dorsal view. Abbreviations: acgl, accessory (vermiform) gland; dlp, dorsal labiate plate (pmpl - paramedial plate, sd – shield shaped depression; ltmg – lateral margin); fgp, first gonapophysis (antr – anterior region, posr – posterior region); fgx-pt8, membrane from first gonocoxae and fused paratergites 8; irl, interramal sclerite (dm - dorsal margin, mp - medial portion, vp - ventral portion); irsmr, interramal sclerite medial region; latov, lateral oviduct; lfgp, left first gonaphophysis (cp – crescent-shaped process, vpl – ventral plate, mtub – medial tubercle); rfgp, right first gonaphophysis (tub – tubercle, con – condyle, plt – plate-like sclerite); sgp, second gonapophysis (pmp – paramedial projection, vp – ventral projection); vlp, ventral labiate plate.</p></caption><graphic xmlns:xlink="http://www.w3.org/1999/xlink" xlink:href="zookeys-796-241-g005.jpg" position="float" orientation="portrait" xlink:type="simple" id="oo_242878.jpg"/></fig></tp:treatment-sec><tp:treatment-sec sec-type="etymology" id="SECID0EXWAE"><title>Etymology.</title><p>Named to honor Dr. Thomas J. Henry for his considerable contributions to hemipteran systematics over a long, active career.</p></tp:treatment-sec><tp:treatment-sec sec-type="host" id="SECID0E3WAE"><title>Hosts.</title><p>Unknown.</p></tp:treatment-sec><tp:treatment-sec sec-type="distribution" id="SECID0EBXAE"><title>Distribution.</title><p>Known from seven widely scattered localities spanning the southern foothills of the Sierra Madre Occidental in southern Sinaloa to the western Sierra Nevada in Michoacan and east across the Sierra Madre del Sur from Colima to Oaxaca (Fig. <xref ref-type="fig" rid="F6">6</xref>).</p><fig id="F6" position="float" orientation="portrait"><label>Figure 6.</label><caption><p>Distribution of <italic><tp:taxon-name><tp:taxon-name-part taxon-name-part-type="genus" reg="Ilnacora">Ilnacora</tp:taxon-name-part><tp:taxon-name-part taxon-name-part-type="species" reg="henryi">henryi</tp:taxon-name-part></tp:taxon-name></italic>.</p></caption><graphic xmlns:xlink="http://www.w3.org/1999/xlink" xlink:href="zookeys-796-241-g006.jpg" position="float" orientation="portrait" xlink:type="simple" id="oo_242880.jpg"/></fig></tp:treatment-sec><tp:treatment-sec sec-type="discussion" id="SECID0EDYAE"><title>Discussion.</title><p>Several congeners of <italic><tp:taxon-name><tp:taxon-name-part taxon-name-part-type="genus" reg="Ilnacora">I.</tp:taxon-name-part><tp:taxon-name-part taxon-name-part-type="species" reg="henryi">henryi</tp:taxon-name-part></tp:taxon-name></italic> in the U.S. and Mexico have male genitalia of similar form. All are easily denoted by the very elongate sensory lobe of the right paramere (<xref ref-type="bibr" rid="B4">Knight 1963</xref>, figs 1–4, 11, 13; <xref ref-type="bibr" rid="B5">Knight and Schaffner 1976</xref>, figs 1, 3; <xref ref-type="bibr" rid="B1">Carvalho and Costa 1992</xref>, figs 4, 8). All these species also share nongenitalic characters not found in <italic><tp:taxon-name><tp:taxon-name-part taxon-name-part-type="genus" reg="Ilnacora">I.</tp:taxon-name-part><tp:taxon-name-part taxon-name-part-type="species" reg="henryi">henryi</tp:taxon-name-part></tp:taxon-name></italic>: generally yellowish to green coloration with major portions of the head, pronotum and hemelytron black; pronotal disk, and sometimes scutellum and hemelytron with tufts of black scale-like setae; and head with strongly convex or tumid frons. As presented in the diagnosis and description above, the overall black body with legs yellow, absence of setal patches on the pronotal disk, and only moderate curvature of the frons make <italic><tp:taxon-name><tp:taxon-name-part taxon-name-part-type="genus" reg="Ilnacora">I.</tp:taxon-name-part><tp:taxon-name-part taxon-name-part-type="species" reg="henryi">henryi</tp:taxon-name-part></tp:taxon-name></italic> unique among the species of <italic><tp:taxon-name><tp:taxon-name-part taxon-name-part-type="genus" reg="Ilnacora">Ilnacora</tp:taxon-name-part></tp:taxon-name></italic>. The new species brings to 25 the number of species composing <italic><tp:taxon-name><tp:taxon-name-part taxon-name-part-type="genus" reg="Ilnacora">Ilnacora</tp:taxon-name-part></tp:taxon-name></italic>.</p><p>Only four species, <italic><tp:taxon-name><tp:taxon-name-part taxon-name-part-type="genus" reg="Ilnacora">I.</tp:taxon-name-part><tp:taxon-name-part taxon-name-part-type="species" reg="inusta">inusta</tp:taxon-name-part></tp:taxon-name></italic> (Distant, 1884), <italic><tp:taxon-name><tp:taxon-name-part taxon-name-part-type="genus" reg="Ilnacora">I.</tp:taxon-name-part><tp:taxon-name-part taxon-name-part-type="species" reg="mexicana">mexicana</tp:taxon-name-part></tp:taxon-name></italic> Knight &amp; Schaffner, 1976, <italic><tp:taxon-name><tp:taxon-name-part taxon-name-part-type="genus" reg="Ilnacora">I.</tp:taxon-name-part><tp:taxon-name-part taxon-name-part-type="species" reg="schaffneri">schaffneri</tp:taxon-name-part></tp:taxon-name></italic> Knight, 1963, and <italic><tp:taxon-name><tp:taxon-name-part taxon-name-part-type="genus" reg="Ilnacora">I.</tp:taxon-name-part><tp:taxon-name-part taxon-name-part-type="species" reg="tepicensis">tepicensis</tp:taxon-name-part></tp:taxon-name></italic> Carvalho &amp; Costa, 1992, are distributed within the range of <italic><tp:taxon-name><tp:taxon-name-part taxon-name-part-type="genus" reg="Ilnacora">I.</tp:taxon-name-part><tp:taxon-name-part taxon-name-part-type="species" reg="henryi">henryi</tp:taxon-name-part></tp:taxon-name></italic>. The coloration of all these sympatric species is generally greenish with various small or large areas of diffuse dark color and discrete patches of black scale-like setae on scattered regions of the dorsum; the almost entirely black <italic><tp:taxon-name><tp:taxon-name-part taxon-name-part-type="genus" reg="Ilnacora">I.</tp:taxon-name-part><tp:taxon-name-part taxon-name-part-type="species" reg="henryi">henryi</tp:taxon-name-part></tp:taxon-name></italic> would not be mistaken for any of these other taxa.</p><p>The majority of host associations for other species of <italic><tp:taxon-name><tp:taxon-name-part taxon-name-part-type="genus" reg="Ilnacora">Ilnacora</tp:taxon-name-part></tp:taxon-name></italic> are in <tp:taxon-name><tp:taxon-name-part taxon-name-part-type="family">Asteraceae</tp:taxon-name-part></tp:taxon-name>. The following probable asteraceous hosts are recorded in the Arthropod Easy Capture database: <italic><tp:taxon-name><tp:taxon-name-part taxon-name-part-type="genus" reg="Ambrosia">Ambrosia</tp:taxon-name-part></tp:taxon-name></italic> sp., <italic><tp:taxon-name><tp:taxon-name-part taxon-name-part-type="genus" reg="Ambrosia">A.</tp:taxon-name-part><tp:taxon-name-part taxon-name-part-type="species" reg="trifida">trifida</tp:taxon-name-part></tp:taxon-name></italic> L., <italic><tp:taxon-name><tp:taxon-name-part taxon-name-part-type="genus" reg="Artemisia">Artemisia</tp:taxon-name-part></tp:taxon-name></italic> sp., <tp:taxon-name><tp:taxon-name-part taxon-name-part-type="genus" reg="Chrysopsis">Chrysopsis</tp:taxon-name-part><tp:taxon-name-part taxon-name-part-type="species" reg="villosa">villosa</tp:taxon-name-part><tp:taxon-name-part taxon-name-part-type="infraspecific-rank">var.</tp:taxon-name-part><tp:taxon-name-part taxon-name-part-type="variety" reg="hispida">hispida</tp:taxon-name-part></tp:taxon-name> (Hook.) A. Gray ex D.C. Eaton, <italic><tp:taxon-name><tp:taxon-name-part taxon-name-part-type="genus" reg="Coreocarpus">Coreocarpus</tp:taxon-name-part></tp:taxon-name></italic> sp., <italic><tp:taxon-name><tp:taxon-name-part taxon-name-part-type="genus" reg="Dyssodia">Dyssodia</tp:taxon-name-part><tp:taxon-name-part taxon-name-part-type="species" reg="papposa">papposa</tp:taxon-name-part></tp:taxon-name></italic> (Vent.) Hitchc., <italic><tp:taxon-name><tp:taxon-name-part taxon-name-part-type="genus" reg="Ericameria">Ericameria</tp:taxon-name-part><tp:taxon-name-part taxon-name-part-type="species" reg="nauseosa">nauseosa</tp:taxon-name-part></tp:taxon-name></italic> (Pall. ex Pursh) G.L. Nesom &amp; G.I. Baird, <italic><tp:taxon-name><tp:taxon-name-part taxon-name-part-type="genus" reg="Grindelia">Grindelia</tp:taxon-name-part></tp:taxon-name></italic> sp., <italic><tp:taxon-name><tp:taxon-name-part taxon-name-part-type="genus" reg="Grindelia">G.</tp:taxon-name-part><tp:taxon-name-part taxon-name-part-type="species" reg="hirsutula">hirsutula</tp:taxon-name-part></tp:taxon-name></italic> Hook. &amp; Arn., <italic><tp:taxon-name><tp:taxon-name-part taxon-name-part-type="genus" reg="Grindelia">G.</tp:taxon-name-part><tp:taxon-name-part taxon-name-part-type="species" reg="perennis">perennis</tp:taxon-name-part></tp:taxon-name></italic> A. Nelson, <italic><tp:taxon-name><tp:taxon-name-part taxon-name-part-type="genus" reg="Helianthus">Helianthus</tp:taxon-name-part></tp:taxon-name></italic> sp., <italic><tp:taxon-name><tp:taxon-name-part taxon-name-part-type="genus" reg="Helianthus">Helianthus</tp:taxon-name-part><tp:taxon-name-part taxon-name-part-type="species" reg="salicifolius">salicifolius</tp:taxon-name-part></tp:taxon-name></italic> A. Dietr., <italic><tp:taxon-name><tp:taxon-name-part taxon-name-part-type="genus" reg="Helianthus">H.</tp:taxon-name-part><tp:taxon-name-part taxon-name-part-type="species" reg="tuberosus">tuberosus</tp:taxon-name-part></tp:taxon-name></italic> L., <italic><tp:taxon-name><tp:taxon-name-part taxon-name-part-type="genus" reg="Heterotheca">Heterotheca</tp:taxon-name-part><tp:taxon-name-part taxon-name-part-type="species" reg="canescens">canescens</tp:taxon-name-part></tp:taxon-name></italic> (DC.) Shinners, <italic><tp:taxon-name><tp:taxon-name-part taxon-name-part-type="genus" reg="Helianthus">H.</tp:taxon-name-part><tp:taxon-name-part taxon-name-part-type="species" reg="villosa">villosa</tp:taxon-name-part></tp:taxon-name></italic> (Pursh) Shinners, <italic><tp:taxon-name><tp:taxon-name-part taxon-name-part-type="genus" reg="Iva">Iva</tp:taxon-name-part><tp:taxon-name-part taxon-name-part-type="species" reg="axillaris">axillaris</tp:taxon-name-part></tp:taxon-name></italic> Pursh, <italic><tp:taxon-name><tp:taxon-name-part taxon-name-part-type="genus" reg="Parthenium">Parthenium</tp:taxon-name-part></tp:taxon-name></italic> sp., <italic><tp:taxon-name><tp:taxon-name-part taxon-name-part-type="genus" reg="Solidago">Solidago</tp:taxon-name-part></tp:taxon-name></italic> sp., <italic><tp:taxon-name><tp:taxon-name-part taxon-name-part-type="genus" reg="Solidago">S.</tp:taxon-name-part><tp:taxon-name-part taxon-name-part-type="species" reg="rugosa">rugosa</tp:taxon-name-part></tp:taxon-name></italic> Mill.</p><p><bold>Type material.</bold> Holotype ♂: <bold>MEXICO: Sinaloa</bold>: “Santa Lucia [<named-content xmlns:xlink="http://www.w3.org/1999/xlink" content-type="dwc:verbatimCoordinates" xlink:type="simple"><named-content content-type="geo-json" specific-use="{&#34;type&#34;:&#34;Point&#34;,&#34;coordinates&#34;:[-105.922950,23.497550]}" id="NCID0E2CAG" xlink:type="simple">23.49755°N, 105.92295°W</named-content></named-content>], Sin. MEX. 4000' [1219 m] 4 Aug. 1964 L.A. Kelton”, (AMNH_PBI 00112931). Holotype <italic><tp:taxon-name><tp:taxon-name-part taxon-name-part-type="genus" reg="Ilnacora">Ilnacora</tp:taxon-name-part><tp:taxon-name-part taxon-name-part-type="species" reg="henryi">henryi</tp:taxon-name-part></tp:taxon-name></italic> n. sp. det. M. D. Schwartz, 2010 [red label]. Deposited in the collection of the Instituto de Biologia, Universidad Nacional Autonoma de Mexico, Mexico City, D.F. Paratypes: <bold>MEXICO: Colima</bold>: 9 mi NE of Comala, <named-content xmlns:xlink="http://www.w3.org/1999/xlink" content-type="dwc:verbatimCoordinates" xlink:type="simple"><named-content content-type="geo-json" specific-use="{&#34;type&#34;:&#34;Point&#34;,&#34;coordinates&#34;:[-103.651960,19.409160]}" id="NCID0EQDAG" xlink:type="simple">19.40916°N, 103.65196°W</named-content></named-content>, 18 Jul 1983, Kovarik, Harrison, and Schaffner, 1♀ (00093269) (<named-content xmlns:xlink="http://www.w3.org/1999/xlink" content-type="dwc:institutional_code" xlink:type="simple">TAMU</named-content>). <bold>Guerrero</bold>: Acahuizotla, <named-content xmlns:xlink="http://www.w3.org/1999/xlink" content-type="dwc:verbatimCoordinates" xlink:type="simple"><named-content content-type="geo-json" specific-use="{&#34;type&#34;:&#34;Point&#34;,&#34;coordinates&#34;:[-99.450000,17.383300]}" id="NCID0E6DAG" xlink:type="simple">17.3833°N, 99.45°W</named-content></named-content>, 944 m, 22 Jun 1982, L. Torres, 1♀ (00093270) (<named-content xmlns:xlink="http://www.w3.org/1999/xlink" content-type="dwc:institutional_code" xlink:type="simple">TAMU</named-content>). <bold>Jalisco</bold>: El Molino, 20.12625°N, <named-content xmlns:xlink="http://www.w3.org/1999/xlink" content-type="dwc:verbatimCoordinates" xlink:type="simple"><named-content content-type="geo-json" specific-use="{&#34;type&#34;:&#34;Point&#34;,&#34;coordinates&#34;:[-14738.000000,103.000000]}" id="NCID0EOEAG" xlink:type="simple">103.14738°W</named-content></named-content>, 1774 m, 10 Jul 1956, R. and K. Dreisbach, 1♀ (00070075) (<named-content xmlns:xlink="http://www.w3.org/1999/xlink" content-type="dwc:institutional_code" xlink:type="simple">USNM</named-content>). <bold>Michoacan</bold>: 10.6 mi S of Uruapan, <named-content xmlns:xlink="http://www.w3.org/1999/xlink" content-type="dwc:verbatimCoordinates" xlink:type="simple"><named-content content-type="geo-json" specific-use="{&#34;type&#34;:&#34;Point&#34;,&#34;coordinates&#34;:[-102.100350,18.965340]}" id="NCID0E4EAG" xlink:type="simple">18.96534°N, 102.10035°W</named-content></named-content>, 24 Jul 1983, Kovarik, Harrison, and Schaffner, 1♂ (00093267) (<named-content xmlns:xlink="http://www.w3.org/1999/xlink" content-type="dwc:institutional_code" xlink:type="simple">TAMU</named-content>). El Salitre, <named-content xmlns:xlink="http://www.w3.org/1999/xlink" content-type="dwc:verbatimCoordinates" xlink:type="simple"><named-content content-type="geo-json" specific-use="{&#34;type&#34;:&#34;Point&#34;,&#34;coordinates&#34;:[-102.666660,20.166670]}" id="NCID0EKFAG" xlink:type="simple">20.16667°N, 102.66666°W</named-content></named-content>, 1595 m, 29 Jul 1985, R. Barba, 1♂ (00094241), 1♀ (00094242) (<named-content xmlns:xlink="http://www.w3.org/1999/xlink" content-type="dwc:institutional_code" xlink:type="simple">IBUNAM</named-content>). <bold>Oaxaca</bold>: 20 mi N of Putla, <named-content xmlns:xlink="http://www.w3.org/1999/xlink" content-type="dwc:verbatimCoordinates" xlink:type="simple"><named-content content-type="geo-json" specific-use="{&#34;type&#34;:&#34;Point&#34;,&#34;coordinates&#34;:[-97.608650,17.402060]}" id="NCID0EZFAG" xlink:type="simple">17.40206°N, 97.60865°W</named-content></named-content>, 2320 m, 03 Aug 1976, Peigler, Gruetzmacher, R. and M. Murray, Schaffner, 1♀ (00093268) (<named-content xmlns:xlink="http://www.w3.org/1999/xlink" content-type="dwc:institutional_code" xlink:type="simple">TAMU</named-content>). <bold>Sinaloa</bold>: Santa Lucia, <named-content xmlns:xlink="http://www.w3.org/1999/xlink" content-type="dwc:verbatimCoordinates" xlink:type="simple"><named-content content-type="geo-json" specific-use="{&#34;type&#34;:&#34;Point&#34;,&#34;coordinates&#34;:[-105.922950,23.497550]}" id="NCID0EIGAG" xlink:type="simple">23.49755°N, 105.92295°W</named-content></named-content>, 1219 m, 16 Jul 1964, L.A. Kelton, 1♂ (00112960) (<named-content xmlns:xlink="http://www.w3.org/1999/xlink" content-type="dwc:institutional_code" xlink:type="simple">CNC</named-content>); 04 Aug 1964, L.A. Kelton, 1♂ (00112934), 1♀ (00112953) (<named-content xmlns:xlink="http://www.w3.org/1999/xlink" content-type="dwc:institutional_code" xlink:type="simple">AMNH</named-content>), 14♂ (00112917, 00112915, 00112921, 00112923–00112930, 00112932, 00112933, 00111000), 23♀ (00112922, 00112936–00112952, 00112955–00112959) (<named-content xmlns:xlink="http://www.w3.org/1999/xlink" content-type="dwc:institutional_code" xlink:type="simple">CNC</named-content>), 1♂ (00112935), 1♀ (00112954) (<named-content xmlns:xlink="http://www.w3.org/1999/xlink" content-type="dwc:institutional_code" xlink:type="simple">USNM</named-content>).</p></tp:treatment-sec><ref-list><ref id="B4"><mixed-citation xmlns:xlink="http://www.w3.org/1999/xlink" xlink:type="simple"><person-group><name name-style="western"><surname>Knight</surname><given-names>HH</given-names></name></person-group> (<year>1963</year>) <article-title>Review of the genus <italic><tp:taxon-name><tp:taxon-name-part taxon-name-part-type="genus">Ilnacora</tp:taxon-name-part></tp:taxon-name></italic> Reuter with descriptions of ten new species (<tp:taxon-name><tp:taxon-name-part taxon-name-part-type="order">Hemiptera</tp:taxon-name-part></tp:taxon-name>, <tp:taxon-name><tp:taxon-name-part taxon-name-part-type="family">Miridae</tp:taxon-name-part></tp:taxon-name>).</article-title><source>Iowa State Journal of Science</source><volume>38</volume>: <fpage>161</fpage>–<lpage>178</lpage>.</mixed-citation></ref><ref id="B5"><mixed-citation xmlns:xlink="http://www.w3.org/1999/xlink" xlink:type="simple"><person-group><name name-style="western"><surname>Knight</surname><given-names>HH</given-names></name><name name-style="western"><surname>Schaffner</surname><given-names>JC</given-names></name></person-group> (<year>1976</year>) <article-title>New and old species of the genus <italic><tp:taxon-name><tp:taxon-name-part taxon-name-part-type="genus">Ilnacora</tp:taxon-name-part></tp:taxon-name></italic> Reuter (<tp:taxon-name><tp:taxon-name-part taxon-name-part-type="order">Hemiptera</tp:taxon-name-part></tp:taxon-name>, <tp:taxon-name><tp:taxon-name-part taxon-name-part-type="family">Miridae</tp:taxon-name-part></tp:taxon-name>).</article-title><source>Iowa State Journal of Research</source><volume>50</volume>: <fpage>399</fpage>–<lpage>407</lpage>.</mixed-citation></ref><ref id="B1"><mixed-citation xmlns:xlink="http://www.w3.org/1999/xlink" xlink:type="simple"><person-group><name name-style="western"><surname>Carvalho</surname><given-names>JCM</given-names></name><name name-style="western"><surname>Costa</surname><given-names>LAA</given-names></name></person-group> (<year>1992</year>) <article-title>Novos generos e espécies de mirideos do Mexico (<tp:taxon-name><tp:taxon-name-part taxon-name-part-type="order">Hemiptera</tp:taxon-name-part></tp:taxon-name>).</article-title><source>Revista Brasileira de Biologia</source><volume>52</volume>: <fpage>105</fpage>–<lpage>123</lpage>.</mixed-citation></ref></ref-list></tp:taxon-treatment>
